# Supplementary material for: Metabolic profiles of amino acids in patients with crohn’s disease-associated perianal fistulas and cryptoglandular anal fistulas
Source: Sci Rep. 2026 Jan 19;16:3366. doi: 10.1038/s41598-025-33334-7 (PMC12835150; doi:10.1038/s41598-025-33334-7)
Supplement: Supplementary file 1 — Supplementary Material 1 [file 41598_2025_33334_MOESM1_ESM.xlsx]

## Sheet: Amino acids
Sample name	Group	Ala (μg/mL)	Arg (μg/mL)	Asn (μg/mL)	Asp (μg/mL)	Cys (μg/mL)	Gln (μg/mL)	Glu (μg/mL)	Gly (μg/mL)	His (μg/mL)	Leu (μg/mL)	Lys (μg/mL)	Met (μg/mL)	Phe (μg/mL)	Pro (μg/mL)	Ser (μg/mL)	Thr (μg/mL)	Trp (μg/mL)	Tyr (μg/mL)	Val (μg/mL)	Cit (μg/mL)	Sar (μg/mL)	Orn (μg/mL)	hPro (μg/mL)	AIBA (μg/mL)	GABA (μg/mL)
pfcd-1	PFCD	46.3458	25.5454	9.90282	14.2919	38.4118	61.4954	25.8952	21.4222	35.3574	52.1736	31.804	5.28836	14.751	35.8398	22.7256	18.816	12.4942	15.1743	44.2598	5.21688	34.6512	30.9032	2.34244	3.03718	0
pfcd-2	PFCD	27.6048	23.68	5.81452	6.35818	25.9524	55.5746	13.4167	16.4734	22.6272	31.1448	28.0058	4.09216	13.141	27.0448	16.2511	16.3497	9.77184	11.6792	32.7684	4.98468	22.0624	29.7678	4.47374	1.47442	0.30558
pfcd-3	PFCD	55.7684	20.674	7.1525	9.11316	44.4516	56.767	25.8108	19.3134	28.5028	38.7996	26.571	4.92024	14.1385	30.2102	17.3474	15.4053	16.3164	14.7293	48.7748	3.92154	39.1234	21.6742	1.92736	1.79166	0.2276
pfcd-4	PFCD	41.175	31.9278	6.52524	3.63942	31.7364	75.8542	8.72622	23.833	26.3072	32.013	26.3094	4.04284	12.4069	21.644	13.9436	15.3832	12.6909	11.4279	39.8122	5.1148	29.9478	19.0047	3.87146	1.60964	0.40598
pfcd-5	PFCD	39.8838	35.6466	6.97606	7.49214	31.1162	74.7788	10.695	23.2356	18.1623	33.645	35.9954	4.60444	10.455	26.5972	21.2164	25.5324	12.408	11.0237	36.5508	5.37898	32.572	20.659	4.39968	1.8864	0.24336
pfcd-6	PFCD	48.4908	24.5632	5.84562	3.85592	35.2332	65.4546	12.4474	17.8975	21.7014	30.3984	25.9906	2.9059	7.43666	30.8096	13.9736	15.6015	9.16978	10.6514	35.6052	4.87274	34.1134	20.8288	1.41176	1.32002	0.41098
pfcd-7	PFCD	39.6764	32.3688	6.0882	5.21208	39.586	88.2032	7.8929	17.823	26.0494	27.6642	28.0428	4.97888	11.5021	26.836	17.7617	14.2344	10.6233	13.2613	32.278	3.72678	28.8582	20.7814	1.41062	1.78412	0.90704
pfcd-8	PFCD	31.0598	46.9908	6.89792	6.36378	23.6484	73.106	12.14	14.879	19.9719	45.6266	32.2958	4.4525	12.0747	23.0276	21.0266	15.3663	11.3085	13.5448	37.3014	4.0113	26.2756	12.9804	1.84074	1.52606	0.37014
pfcd-9	PFCD	55.8812	23.4424	10.0458	13.2868	39.7376	55.6686	42.873	24.4522	31.6206	46.9302	30.9794	4.73284	15.338	38.9024	14.2564	13.6348	11.0143	14.9595	38.9606	5.05876	39.5746	35.22	2.70922	1.14682	0.3301
pfcd-10	PFCD	45.0362	29.4386	7.88542	3.72306	41.7834	90.5588	9.8237	25.5538	31.1378	38.314	25.822	5.98248	15.3922	50.8128	16.435	21.2082	12.4961	17.3889	41.9476	6.2599	38.1738	28.7742	1.89654	1.09624	0.62382
pfcd-11	PFCD	38.8548	32.307	8.59594	15.327	33.1396	59.6788	29.4806	28.786	27.4796	43.569	30.6064	4.5812	15.3833	36.418	23.2048	20.1654	10.4816	14.3791	39.0272	4.72122	29.1428	27.785	5.3658	1.97064	0.2461
pfcd-12	PFCD	28.8352	26.088	5.17134	6.06386	37.4998	65.3852	10.3403	14.7376	17.9697	29.0976	22.0588	3.99752	11.5807	25.7942	14.6185	11.2188	15.0433	13.6431	39.3072	4.40042	27.8198	11.3587	1.5947	1.3529	0.23776
pfcd-13	PFCD	34.552	30.9794	7.33452	8.99638	27.8954	81.9342	12.4581	18.4546	18.2655	39.8456	26.3068	4.49434	14.4884	28.9092	16.1694	16.9038	12.6671	16.4108	38.7254	3.85856	25.21	20.8908	3.79392	1.78524	0.15066
pfcd-14	PFCD	25.056	16.6394	5.06848	2.11386	31.4874	51.5086	3.72058	23.237	20.6984	30.7748	24.2978	2.98176	9.16626	19.715	15.4089	11.4133	11.7967	10.0604	32.4094	4.2218	19.3814	9.17586	3.05162	2.34038	0.36544
pfcd-15	PFCD	34.8672	8.82018	10.2563	17.1483	36.322	63.3522	25.2598	27.5534	27.3582	30.7654	25.7344	5.09982	13.5526	30.9676	24.856	18.424	13.4553	13.8953	33.0616	7.91128	28.2696	47.6356	3.1458	2.10128	0.67674
pfcd-16	PFCD	59.8404	44.5422	11.4757	15.8323	30.8208	74.0688	34.6708	34.5014	25.5752	36.5954	32.944	6.18962	18.2047	51.9806	26.2116	21.5396	11.4379	17.8923	31.3024	4.28864	44.2362	34.1402	3.49526	2.04166	0.35102
pfcd-17	PFCD	37.8534	26.1864	8.80626	9.90708	22.686	57.8516	14.8852	24.357	23.279	28.4424	25.1192	5.9119	13.7889	44.8942	20.5404	17.3453	8.02464	17.0401	28.9744	4.57272	28.9314	18.2629	2.55406	0.4996	0.20422
pfcd-18	PFCD	44.1616	48.2518	11.4061	20.1518	25.7542	81.35	37.6836	27.6444	25.0334	50.624	36.4028	5.6082	20.6348	47.303	27.364	24.7852	10.8166	20.1418	45.6628	4.83922	36.7208	33.9698	2.18424	1.57786	0.30822
pfcd-19	PFCD	40.4116	22.323	11.482	10.9397	27.1204	80.561	26.3048	25.837	29.5592	52.428	37.9892	6.28778	20.1192	29.4454	20.442	17.1765	17.8986	17.9845	47.0352	4.2241	30.72	29.6718	4.19258	2.8706	0.23828
pfcd-20	PFCD	24.7572	31.0006	6.7347	8.27496	15.7797	51.5864	15.6555	19.8529	19.7248	25.6134	22.2968	3.73596	10.5421	18.1662	15.2596	17.0173	5.66584	11.7089	25.7488	2.58648	22.5078	14.9612	2.20766	0.89616	0.33242
pfcd-21	PFCD	25.8302	29.1822	5.88752	5.33544	23.998	65.6118	6.00138	17.48	12.5363	22.9768	24.1098	3.59736	9.00946	14.2042	12.3776	11.2874	7.51012	12.4599	18.2318	2.79074	18.2297	10.3659	1.04422	0.9397	0.74332
pfcd-22	PFCD	22.2902	31.4038	4.2424	5.15122	18.0454	50.3004	9.3064	11.6285	13.3122	20.7834	24.5404	2.59608	6.78598	14.909	13.3288	8.77344	6.03714	8.8777	22.9806	3.1155	16.4045	13.2292	0	0.64866	0.6087
pfcd-23	PFCD	38.94	22.9634	7.40276	11.9944	33.572	64.7956	24.1386	22.0326	22.896	43.349	35.51	3.70778	15.147	32.363	21.2726	15.4647	13.1199	15.8681	36.0238	5.4022	30.3156	35.6006	4.9156	1.75162	0.56296
pfcd-24	PFCD	51.4668	49.5416	8.45412	7.96382	25.9554	79.0266	12.1644	27.009	23.3592	36.0596	30.4764	5.39064	14.0617	45.5868	15.0794	19.5755	11.0341	14.0367	35.4704	3.75314	38.689	25.0738	4.57196	1.45354	0.40166
pfcd-25	PFCD	26.9558	30.3946	5.52982	2.70886	26.492	58.8476	8.87186	14.2388	15.7934	31.33	29.1308	3.3248	8.17842	24.2586	14.2617	16.3509	9.5549	11.4706	33.8862	4.1077	21.8226	17.1495	1.3497	1.12566	0.625
pfcd-26	PFCD	31.8126	20.3114	6.7837	2.35578	32.2262	76.6372	7.11274	15.4631	17.993	23.1532	20.0276	2.61532	6.60522	30.6292	9.55448	9.75968	8.74888	5.5271	22.995	2.26358	26.5064	9.47406	1.94718	1.08234	0
pfcd-27	PFCD	44.6082	38.3894	8.05824	7.10336	26.5988	86.25	11.9688	20.1466	26.3824	33.2242	21.4008	4.9057	11.2256	50.5336	19.5475	16.7158	11.3426	17.2782	37.3806	3.6526	35.8728	24.5982	4.15276	1.4932	0.23422
pfcd-28	PFCD	30.679	21.6288	8.28966	7.93622	32.0688	66.2084	15.5849	20.3164	26.0354	41.786	29.3954	4.4483	11.9141	27.3026	21.929	17.324	12.3232	19.7087	38.4652	3.0622	21.9128	26.0702	4.48756	1.91132	0.25232
pfcd-29	PFCD	22.4942	23.8296	5.73586	9.42668	13.9991	49.8548	16.0762	18.3052	17.1589	25.4874	22.3638	3.80856	13.3464	18.2639	16.2285	14.636	6.56574	10.9886	21.5194	3.26102	21.6122	13.4791	1.70182	0.73944	0.3982
pfcd-30	PFCD	27.04	32.2968	5.8705	5.36038	21.2034	56.5832	5.6053	15.1235	10.9041	22.0968	19.9367	3.72692	8.5829	11.6154	10.4672	9.83008	8.00072	14.1546	19.1199	3.01884	20.7104	11.1819	0.97674	1.05322	0.82698
pfcd-31	PFCD	22.8996	36.6442	5.94062	6.20924	18.2154	57.1636	12.0517	13.9586	15.358	24.1394	23.044	2.90592	7.67052	20.0154	14.2807	9.44276	6.34826	9.08022	25.2392	4.04464	17.6857	17.5083	1.20984	0.76598	0.80032
pfcd-32	PFCD	43.9724	27.9862	8.65812	13.1532	37.2424	83.602	27.7166	23.26	28.967	47.3682	32.7102	5.19274	17.4123	35.2026	21.038	19.4333	12.6348	17.8878	43.984	5.3748	36.0186	38.9256	6.1188	1.98632	0.85014
pfcd-33	PFCD	31.399	33.854	6.25948	3.17344	31.0078	70.4016	10.2058	17.0062	15.2114	29.5104	32.3332	3.51702	7.75336	24.5314	13.3137	18.1488	9.41604	10.9683	32.8616	4.35706	24.033	16.7708	1.92374	1.15128	0.54582
pfcd-34	PFCD	32.9346	21.9222	4.7079	2.23514	30.4166	73.843	7.15364	18.5395	16.7772	23.4766	20.9074	2.77114	5.3841	28.9428	10.2839	8.68494	8.88178	6.36146	22.9236	2.30034	29.0812	9.26346	2.35158	1.15854	0
pfcd-35	PFCD	43.4496	37.822	6.9587	7.06818	23.4086	98.439	13.2407	22.408	29.365	35.1258	21.4406	4.4359	10.4534	58.6272	21.5858	18.2021	11.1282	20.112	39.1256	4.46312	39.859	24.4862	4.38844	1.4012	0.20008
pfcd-36	PFCD	27.8802	21.3734	8.4138	7.58496	28.4802	70.124	16.2376	19.049	28.3236	48.3738	31.8064	3.98154	11.7962	28.9534	22.8186	17.1863	13.2079	16.3658	38.238	3.12246	23.6806	26.8976	4.32986	2.31578	0
xian-1	CAF	34.4152	24.8692	6.9002	10.3276	27.2608	65.3738	25.8636	18.4556	30.8736	42.0596	30.5118	4.0117	13.3895	21.2918	17.7489	15.7111	11.2838	12.7411	43.37	4.81228	28.8884	33.4212	1.6696	1.57054	0.25252
xian-2	CAF	42.211	49.5322	6.17324	11.379	19.5695	53.885	15.0653	14.5436	20.02	28.7178	21.6238	3.79232	16.3345	22.09	15.3737	14.0749	9.36924	16.7798	37.1212	3.25706	35.2946	19.3868	1.347	2.02374	0.26804
xian-3	CAF	40.0378	29.955	6.72844	10.2343	23.5282	55.1052	29.5312	15.1862	26.7866	55.3794	34.8972	3.65926	12.6124	21.2192	15.9619	12.2602	10.0459	15.1779	49.345	2.93644	31.8572	29.4234	2.04376	2.6	0.38926
xian-4	CAF	42.551	23.8274	8.9195	9.51086	26.1472	61.7362	23.9976	18.749	30.1784	43.6568	27.4692	6.42606	12.0784	25.9116	16.6881	18.9808	11.5498	17.4971	38.201	4.89908	31.421	31.153	2.86668	1.82328	0.17404
xian-5	CAF	41.7936	26.0426	7.93414	10.8716	24.5892	65.9724	29.5356	19.5387	27.357	52.7958	25.4492	3.884	12.6129	26.0788	18.9467	11.903	10.1613	15.145	43.6888	3.33782	32.454	34.4014	5.46288	1.77836	0.21184
xian-6	CAF	33.35	23.1806	7.3544	4.96358	26.221	72.6444	15.8897	16.1044	30.6018	35.1142	30.943	4.89634	10.2294	18.2152	16.0675	16.773	10.6039	18.6862	37.8236	4.0928	25.7126	24.978	1.3437	2.9487	0.449
xian-7	CAF	53.0406	20.3294	10.258	13.6837	23.1826	41.8174	63.1046	24.4908	35.2932	49.4418	40.1824	4.41232	19.0124	24.384	17.8203	17.1556	11.6358	17.1581	45.5364	4.6991	41.9148	37.579	2.17246	1.7604	0.2165
xian-8	CAF	42.9162	29.4358	8.36634	9.29736	27.812	86.5902	29.1922	20.2642	27.154	46.7908	31.1786	5.00022	12.6081	29.2992	17.5028	16.6697	10.0223	17.4127	44.39	5.36802	36.6192	37.6516	2.91552	1.97566	0.27578
xian-9	CAF	32.1102	25.8412	6.11466	8.4684	28.1456	53.5968	21.5658	16.3187	24.5928	35.675	23.591	4.54576	13.0019	21.1794	17.5634	14.0812	11.6018	13.9491	39.0786	6.27812	25.9966	32.5986	2.08036	2.54996	0.42912
xian-10	CAF	48.5428	12.747	8.04734	11.1325	34.836	54.5638	41.8044	20.1586	33.9936	41.2384	22.5876	4.7845	13.3065	32.4054	18.7691	14.9915	12.1347	16.7693	45.825	4.10908	35.4238	74.9604	3.09278	1.848	0
xian-11	CAF	42.4074	28.7236	9.03126	9.43914	28.5288	67.042	23.7662	21.2262	37.204	47.2404	30.2424	6.30064	15.2186	26.1026	18.3764	19.9829	11.9384	19.1996	44.7264	5.70242	33.8434	31.5256	3.616	1.5663	0.22206
xian-12	CAF	32.1406	19.1839	6.96094	9.94378	30.4918	57.1	20.612	16.4107	25.5128	40.7712	21.4062	4.13768	13.3747	33.7696	23.9264	14.8553	10.7711	12.6116	40.634	4.99224	26.731	70.152	6.83046	2.00562	0.1871
xian-13	CAF	38.2754	18.9227	6.67926	9.2286	23.054	76.9246	22.8106	20.0482	30.171	30.697	23.4726	4.4073	10.3693	33.3946	19.0997	16.9169	10.4815	13.1862	34.479	3.947	30.9028	30.2442	2.21864	1.69214	0.2176
xian-14	CAF	33.1326	31.4086	8.32054	15.0829	16.6887	68.1948	29.5612	21.6476	24.6696	31.9428	22.4558	3.42666	15.2693	31.6414	19.3767	15.6954	7.82092	14.582	31.5296	3.08512	28.1088	24.49	2.56978	1.3058	0.31162
xian-15	CAF	48.1238	23.5696	9.81258	13.6275	24.3394	55.8666	36.494	21.5598	31.7734	56.43	27.9628	5.55108	14.5664	25.5894	22.9174	19.2129	13.3885	22.1884	44.961	4.94762	38.9116	33.7524	2.25462	2.18298	0.37122
xian-16	CAF	47.31	20.1202	10.2252	13.1528	18.8017	55.8128	43.563	24.8254	33.4984	41.252	32.9098	3.41658	15.2162	26.612	16.0712	14.4483	11.8297	19.1741	43.5518	4.52308	36.551	40.2628	1.75046	1.33126	0.33948
xian-17	CAF	29.1886	40.2442	6.59576	6.29598	18.9229	71.8296	15.253	14.7925	28.5664	43.8106	27.9018	4.10866	13.6059	18.7114	15.8756	11.1853	10.476	14.442	45.285	2.84374	20.734	24.8992	1.2217	1.80406	0.32038
xian-18	CAF	37.431	35.5476	9.65458	22.555	14.1714	66.509	39.9128	22.9696	23.5262	39.4146	25.9076	4.56654	25.861	19.0602	22.506	12.2811	6.79902	12.9202	40.7044	2.15366	26.9506	26.4582	1.23782	1.99258	0.32316
xian-19	CAF	65.3528	14.6635	11.1549	16.7175	22.611	60.6434	52.209	28.2032	45.9228	50.5718	27.8768	4.77486	15.5681	38.143	20.0072	19.2565	9.95782	21.3514	48.933	3.43522	50.488	39.4118	2.83288	2.22702	0.55954
xian-20	CAF	45.1272	21.694	6.7558	10.7947	19.9007	72.5076	22.6722	18.7512	35.0346	35.6998	21.4156	4.10286	12.4651	17.0877	17.1569	15.7549	9.52238	16.6187	38.9144	4.80246	33.6672	35.3524	1.26634	1.5472	0.36334
xian-21	CAF	57.7432	23.98	10.5217	17.5251	25.1586	73.5754	38.8794	24.031	38.3788	56.8648	27.885	5.47336	15.6369	34.9248	22.8824	20.1242	11.3588	19.7606	49.1014	5.41566	44.9302	43.4748	2.53574	1.89186	0.2184
xian-22	CAF	66.1234	22.4774	12.2836	12.7797	24.1882	65.6622	43.9208	35.937	40.8398	60.358	33.3438	7.63894	16.7105	44.2194	22.796	24.7338	12.7642	29.0164	71.946	6.26312	52.5202	71.0278	8.75682	2.759	0.46294
xian-23	CAF	35.2344	12.3535	7.7872	9.72966	21.1986	65.396	26.3412	20.3542	29.4476	36.5196	22.6402	4.28776	12.1065	29.3606	19.8138	18.3996	11.9342	17.3619	45.4912	5.96262	29.268	35.4408	3.51352	1.05594	0
xian-24	CAF	35.6208	23.3948	6.10606	13.4618	16.2717	64.6894	30.674	17.0753	25.657	36.4464	27.6046	3.11516	12.0792	18.7105	20.7786	15.739	7.77482	12.2628	30.5162	4.33632	27.9866	31.9714	1.95006	2.19498	0.47958
xian-25	CAF	37.7972	40.2108	9.36876	14.5013	15.3527	72.791	26.5276	22.3712	31.989	47.8824	40.162	5.53818	19.5062	24.5488	21.9498	18.0994	10.4578	20.4466	47.5702	3.14326	34.4998	33.0584	1.29636	2.45644	0.22186
xian-26	CAF	36.1576	36.3988	6.37004	8.32152	15.0847	60.103	20.9444	12.7174	26.8938	39.4632	37.0114	4.1923	12.7439	27.5328	18.6628	13.671	11.966	15.6108	38.466	3.65658	28.8726	24.1732	3.37364	2.82608	0.21672
xian-27	CAF	27.1266	35.0696	6.27414	7.18014	20.68	69.128	17.6274	12.3788	24.915	43.2976	28.1582	4.4412	11.5469	19.8305	13.3593	11.1662	10.2094	16.5919	47.026	3.38242	22.5324	21.4548	1.29684	2.09066	0.48968
xian-28	CAF	36.5588	30.7408	10.1245	22.1432	14.2631	63.0544	46.5866	22.6778	22.3936	40.5856	22.3424	4.32664	27.603	18.3752	26.0164	13.0525	8.87806	14.2761	38.402	2.20928	29.0584	26.3812	1.36912	2.18922	0.34752
xian-29	CAF	59.7232	14.2535	11.3276	15.2379	23.064	62.2386	58.2754	29.5202	46.0312	49.276	26.1424	5.16994	20.0076	38.3478	19.8994	16.6682	10.368	20.817	52.1982	3.80966	45.2708	48.2616	3.56684	2.06908	0.44678
xian-30	CAF	40.9886	19.5992	7.28672	9.6893	17.9556	71.3568	21.7836	19.5477	33.7258	33.4378	28.4272	4.21898	11.9419	20.788	21.4914	15.1206	11.097	17.2618	40.959	3.80356	33.135	32.8932	1.57356	1.67852	0.39056
xian-31	CAF	50.1966	19.9947	10.5112	13.5728	24.2126	70.462	27.7718	22.8262	35.5128	51.4424	25.5808	6.76474	14.2612	28.5868	22.0682	20.3258	13.9771	21.2792	42.5	3.94588	38.0292	38.9094	2.49104	1.6275	0.2147
xian-32	CAF	65.049	21.7862	10.7365	13.225	22.1512	59.8278	45.1182	31.0456	37.4072	58.448	32.7366	6.81174	16.6476	34.7224	20.5082	23.059	13.807	25.7764	59.943	5.91702	48.5182	65.2992	6.32454	3.02776	0.70154
xian-33	CAF	38.9456	11.4335	8.42242	9.38218	19.8008	67.9872	25.3742	18.8463	33.849	38.5504	25.9782	4.77644	13.3175	33.135	17.4843	19.2931	12.1065	17.8013	45.3722	5.23218	32.3008	41.7206	3.22332	1.14942	0.1946
xian-34	CAF	28.037	20.7506	6.91114	11.9197	14.5151	55.8324	25.0636	15.8689	24.3446	29.861	25.9462	2.97346	10.6362	15.7598	20.4108	12.2297	7.77098	10.5059	29.0876	3.81006	25.4236	27.9778	1.6418	1.81172	0.31836
xian-35	CAF	38.026	35.5034	11.6098	19.2937	15.0927	73.4442	32.9316	21.3646	32.9794	47.7032	35.3196	5.64984	17.2635	24.1732	19.5596	15.5419	10.5782	17.7119	43.6506	3.972	33.7336	35.92	1.28572	2.57198	0.23278
xian-36	CAF	37.1726	30.0718	5.74528	6.54616	15.6573	62.739	20.4712	12.8703	25.6996	37.4232	36.8294	4.14558	11.4086	26.5044	16.6052	13.5273	11.946	17.0976	39.01	3.14574	29.5596	22.4924	2.7344	2.6256	0

## Sheet: Patient characteristics
2024.7.10	NAGL(μg/L)	FC(μg/g)	CRP(mg/L)	ESR(mm/h)	Sex	Age(years)	Weight(kg)	Number of fistulas			CDAI	PDAI	CRP(mg/L)	ESR(mm/h)	FC(μg/g)	NAGL(μg/L)	Montreal classification	Sex	Age(years)	Weight(kg)	Number of fistulas
CAF	88	22	1.8	29	Male	35	62	1		PFCD	132	9	5	11	174	228	A3L2B1P	Male	43	78	2
	84	53	12.5	12	Male	34	72	1			174	5	15.8	33	112	176	A1L2B1P	Male	15	75	2
	83	28	3.41	20	Male	29	61	1			182	6	10.3	46	128	284	A2L2B1P	Male	23	66	3
	107	42	2.17	25	Male	36	66	2			238	10	2.3	38	245	123	A2L2B1P	Female	32	56	3
	87	29	4.83	16	Male	23	78	2			108	16	4.43	57	30	214	A2L3B1P	Female	23	57	3
	101	37	7.2	18	Male	41	64	2			147	2	0.97	57	23	123	A2L1B1P	Male	18	60	3
	164	35	4.2	9	Male	30	60	2			207	11	0.63	16	18	128	A2L3B1P	Male	29	74	3
	154	25	1.7	8	Female	21	49	1			218	6	1.99	8	146	119	A2L3B1P	Male	24	66	3
	80	35	1.2	13	Female	16	52	1			204	13	14.8	30	285	203	A1L1B1P	Male	16	65	2
	78	69	1.6	32	Male	34	63	1			178	8	8.92	24	125	186	A2L1B1P	Male	32	68	1
	97	17	0.8	10	Female	26	54	1			227	15	23.41	28	116	348	A3L2B2P	Male	47	61	2
	182	105	3.5	3	Male	45	72	1			139	12	2.4	39	118	262	A2L3B2P	Male	22	56	2
	86	27	0.5	36	Female	43	62	2			186	11	4.83	24	165	144	A2L1B2P	Male	25	58	1
	112	79	1.3	9	Male	24	68	1			129	13	4.45	15	123	235	A3L3B2P	Male	41	74	2
	164	27	1.9	11	Male	35	74	1			135	7	8.39	11	25	228	A3L3B2P	Male	45	78	3
	104	56	1.5	18	Male	15	62	2			216	11	0.5	4	35	179	A1L3B2p	Male	16	62	2
	116	28	3.2	16	Male	45	50	1			145	10	7.8	15	226	139	A2L1B2P	Male	35	67	3
	162	14	2.5	21	Male	19	71	1			175	9	8.17	49	278	282	A1L3B2P	Male	16	72	1
	70	27	4.4	2	Male	21	83	2			258	15	1.24	73	32	281	A2L3B2P	Male	27	69	2
	75	30	0.5	12	Male	19	67	1			214	12	8.5	49	213	367	A2L2B2P	Male	35	72	2
	78	38	12.3	17	Male	34	50	1			246	12	26.09	51	276	372	A2L3B2P	Male	33	67	2
	123	47	0.5	5	Male	16	58	2			169	9	7.98	40	47	224	A2L3B2P	Male	20	70	2
	195	118	0.8	13	Male	30	50	1			162	5	13.7	24	328	186	A2L2B2P	Male	28	62	2
	125	31	0.5	7	Female	24	64	1			263	9	10.21	40	457	218	A3L2B2P	Female	41	67	2
	106	72	0.6	18	Male	27	50	2			194	14	13	35	434	293	A1L1B2P	Male	15	64	1
	185	33	3.8	16	Male	35	53	1			515	15	33.45	73	1372	432	A2L3B2P	Male	29	65	3
	53	21	1.6	12	Female	27	55	1			338	10	15.66	42	286	223	A2L3B2P	Male	38	55	3
	137	110	0.5	11	Male	32	57	2			286	10	8.32	52	463	252	A2L1B2P	Female	22	53	3
	91	22	1.7	4	Male	33	75	1			349	12	10.5	33	212	316	A2L3B2P	Female	26	60	3
	66	22	10.5	14	Male	34	72	1			278	9	3.26	25	186	189	A2L3B2P	Male	35	53	3
	122	15	2.2	10	Female	35	55	1			384	13	35.43	84	462	370	A2L3B2P	Male	29	70	4
	78	23	2.9	19	Female	23	52	2			352	12	10.07	33	392	240	A2L3B2P	Male	20	52	2
	121	52	2.1	26	Male	32	60	1			328	10	9.83	37	128	281	A2L3B2P	Female	24	57	4
	82	19	2.1	10	Male	44	79	1			357	11	24.1	18	385	254	A2L3B2P	Female	36	54	2
	119	32	3.2	9	Male	24	68	1			302	12	5.74	70	241	325	A2L3B2P	Male	37	63	2
	102	67	0.5	28	Male	21	70	1			112	12	13.13	50	32	281	A2L1B2p	Male	28	64	2
